# Supplementary material for: Incorporation of Lactococcus lactis and Chia Mucilage for Improving the Physical and Biological Properties of Gelatin-Based Coating: Application for Strawberry Preservation
Source: Foods. 2024 Apr 3;13(7):1102. doi: 10.3390/foods13071102 (PMC11011328; doi:10.3390/foods13071102)
Supplement: Supplementary file 1 [file foods-13-01102-s001.zip]

Archive with 1 entries (1 files):
- foods-2905660-supplementary.pdf
